# Supplementary material for: Admixture and Genetic Diversity Distribution Patterns of Non-Recombining Lineages of Native American Ancestry in Colombian Populations
Source: PLoS One. 2015 Mar 16;10(3):e0120155. doi: 10.1371/journal.pone.0120155 (PMC4361580; doi:10.1371/journal.pone.0120155)
Supplement: S3 Table — (XLSX) [file pone.0120155.s003.xlsx]

## Sheet: Sheet1
Table S3 - Sub-lineages frequencies in the three studied groups
Haplogroup*	Embéra-Chamí	Guambiano speaking group	Chibcha speaking group
A2ac	0.421	0.03	0
A2ac+16294T+155T	0	0.03	0
A2ac+125C+127C	0	0.03	0.071
A2ac+16391A	0	0	0.071
A2ac+16356C	0	0	0.143
A2l	0	0	0.071
A2+64T	0	0	0.071
A2 + 64T + 16126C	0.053	0	0
Total A	0.474	0.09	0.429
B2d	0.263	0.061	0.071
Total B	0.263	0.061	0.071
C1b+16169T	0	0.333	0.071
C1b12	0	0.061	0
C1b11+16295T	0	0.061	0.071
C1b other	0	0.03	0.071
Total C1b	0	0.485	0.214
C1d	0	0.03	0
C1d+194T	0	0.212	0
C1d2a	0	0.03	0.071
Total C1d	0	0.273	0.071
Total C	0	0.758	0.286
D1	0.105	0	0
D1+16239T+16286T	0.158	0	0
D1e	0	0.03	0
D1f+16177T+195C	0	0	0.071
D1f+16188T+225A / D1f2 (152C)	0	0.061	0.071
Total D	0.263	0.091	0.143
*According to EMMA haplogroup assignment
