# Supplementary material for: Admixture and Genetic Diversity Distribution Patterns of Non-Recombining Lineages of Native American Ancestry in Colombian Populations
Source: PLoS One. 2015 Mar 16;10(3):e0120155. doi: 10.1371/journal.pone.0120155 (PMC4361580; doi:10.1371/journal.pone.0120155)
Supplement: S4 Table — (XLSX) [file pone.0120155.s004.xlsx]

## Sheet: Y-chromosome haplogroups
Table S4 - Y-Chromosome haplogroups found in the three studied groups
Haplogroup	Embera-Chami		Cauca All		Guambiano speaking group		Chibcha speaking group
	N	frequency	N	frequency	N	frequency	N	frequency
Q1a3*	4	0.166667	9	0.1875	9	0.310345	0	0
Q1a3a1a*	20	0.833333	20	0.416667	14	0.482759	4	0.333333
Total Amerindian	24	1	29	0.604167	23	0.793103	4	0.333333
E1b1b1a1	0	0	1	0.0208333	0	0	1	0.0833333
E1b1b1c	0	0	1	0.0208333	0	0	0	0
G	0	0	1	0.0208333	0	0	1	0.0833333
I2a2	0	0	1	0.0208333	0	0	0	0
J2	0	0	2	0.0416667	1	0.0344828	1	0.0833333
R1b1	0	0	10	0.208333	5	0.172414	3	0.25
T	0	0	1	0.0208333	0	0	0	0
Total European	0	0	14	0.354167	6	0.206897	5	0.5
E1b1a1*	0	0	2	0.0416667	0	0	2	0.166667
Total African	0	0	2	0.0416667	0	0	2	0.166667
Total	24	1	48	1	29	1	12	1
