# Supplementary material for: Admixture and Genetic Diversity Distribution Patterns of Non-Recombining Lineages of Native American Ancestry in Colombian Populations
Source: PLoS One. 2015 Mar 16;10(3):e0120155. doi: 10.1371/journal.pone.0120155 (PMC4361580; doi:10.1371/journal.pone.0120155)
Supplement: S6 Table — (XLSX) [file pone.0120155.s006.xlsx]

## Sheet: Table S6
	Table S6 - Number of habitants per municipality in Cauca sampling locations
		Municipality	Geo. Coordinates	No of habitants*
		Piendamo	02°38'16''N 76°31'02''W	36225
		Silvia	02°36'05''N 76°22'15''W	30.826
		Purace	02°15'00''N 76°25'00''W	16892
		Jambalo	02°46'41''N 76°18'49''W	14831
		Paez	02°40'31''N 75°58'27''W	31548
		Popayan	02°26'44''N 76°36'11''W	265702
		El Tambo	01°40'59''N 76°49'59''W	34.258
		Sotara	02°15'00''N 76°34'59''W	15894
		La Vega	02°00'33''N 76°45'02'W	33133
		S. Sebastian	01°50'48''N 76°43'57''W	12976
		Bolivar	01°50'55''N 76°56'47''W	43461
	* Data gathered from reference [4]
